# Supplementary material for: “Pathomorphogenic” Changes Caused by Citrus Bark Cracking Viroid and Transcription Factor TFIIIA-7ZF Variants Support Viroid Propagation in Tobacco
Source: Int J Mol Sci. 2023 Apr 24;24(9):7790. doi: 10.3390/ijms24097790 (PMC10178017; doi:10.3390/ijms24097790)
Supplement: Supplementary file 1 [file ijms-24-07790-s001.zip]

Archive with 1 entries (1 files):
- ijms-2313443-supplementary.pdf
